# Supplementary material for: Targeted panel sequencing in the routine diagnosis of mature T- and NK-cell lymphomas: report of 128 cases from two German reference centers
Source: Front Oncol. 2023 Aug 16;13:1231601. doi: 10.3389/fonc.2023.1231601 (PMC10468607; doi:10.3389/fonc.2023.1231601)
Supplement: Supplementary file 1 [file Table_1.xlsx]

## Sheet: Table S1
Supplementary table S1: Gene regions included in the custom T-cell lymphoma panel (hg19).
Gene	Chromosom	Start	End
B2M	chr15	45003739	45003815
B2M	chr15	45007615	45007906
CARD11	chr7	2954915	2955008
CARD11	chr7	2963903	2964003
CARD11	chr7	2976669	2976870
CARD11	chr7	2977539	2977668
CARD11	chr7	2978311	2978467
CARD11	chr7	2979379	2979565
CARD11	chr7	2983841	2984175
CARD11	chr7	2985451	2985563
CD28	chr2	204591643	204591706
CD28	chr2	204599516	204599597
DNMT3A	chr2	25457144	25457291
DNMT3A	chr2	25458576	25458696
DNMT3A	chr2	25459804	25459875
DNMT3A	chr2	25461998	25462085
DNMT3A	chr2	25463170	25463320
DNMT3A	chr2	25463508	25463600
DNMT3A	chr2	25464430	25464579
DNMT3A	chr2	25466767	25466852
GNA13	chr17	63010373	63010953
GNA13	chr17	63014371	63014422
GNA13	chr17	63049619	63049848
GNA13	chr17	63052426	63052715
IDH2	chr15	90631738	90631869
IDH2	chr15	90631890	90631992
ITPKB	chr1	226822368	226822591
ITPKB	chr1	226825379	226825453
ITPKB	chr1	226827257	226827363
ITPKB	chr1	226829620	226829832
ITPKB	chr1	226834865	226835085
ITPKB	chr1	226836373	226836473
ITPKB	chr1	226923228	226924509
JAK1	chr1	65301076	65301193
JAK1	chr1	65301777	65301902
JAK1	chr1	65305283	65305483
JAK1	chr1	65306926	65307025
JAK1	chr1	65309743	65309903
JAK1	chr1	65310434	65310577
JAK1	chr1	65311192	65311327
JAK1	chr1	65312328	65312423
JAK1	chr1	65313212	65313363
JAK1	chr1	65321187	65321386
JAK1	chr1	65323336	65323466
JAK1	chr1	65325783	65325951
JAK1	chr1	65330466	65330660
JAK1	chr1	65334990	65335162
JAK1	chr1	65339049	65339209
JAK3	chr19	17943387	17943488
JAK3	chr19	17945644	17945726
JAK3	chr19	17945892	17946025
JAK3	chr19	17947937	17948023
JAK3	chr19	17948753	17948872
JAK3	chr19	17949049	17949137
MSC	chr8	72756040	72756096
NOTCH1	chr9	139390579	139390764
NOTCH1	chr9	139413040	139413280
NOTCH2	chr1	120458023	120458214
PLCG1	chr20	39766404	39766499
PLCG1	chr20	39792352	39792475
PLCG1	chr20	39792558	39792648
PLCG1	chr20	39793882	39794010
PLCG1	chr20	39794274	39794471
PLCG1	chr20	39794827	39795042
PLCG1	chr20	39795315	39795504
PLCG1	chr20	39796489	39796573
PLCG1	chr20	39798093	39798170
PLCG1	chr20	39800830	39800932
PLCG1	chr20	39801058	39801289
PLCG1	chr20	39802287	39802457
PLCG1	chr20	39802759	39802955
PRDM1	chr6	106536272	106536339
PRDM1	chr6	106543464	106543540
PRDM1	chr6	106553058	106553144
RHOA	chr3	49412893	49413018
SOCS1	chr16	11348693	11349347
STAT3	chr17	40474296	40474515
STAT3	chr17	40475019	40475164
STAT3	chr17	40475277	40475373
STAT5B	chr17	40354775	40354826
STAT5B	chr17	40359576	40359747
STAT5B	chr17	40362189	40362320
STAT5B	chr17	40362421	40362516
STAT6	chr12	57496071	57496281
STAT6	chr12	57496612	57496705
STAT6	chr12	57498245	57498370
STAT6	chr12	57498509	57498597
STAT6	chr12	57498932	57499124
TET2	chr4	106155094	106158513
TET2	chr4	106162493	106162589
TET2	chr4	106163988	106164087
TET2	chr4	106164722	106164940
TET2	chr4	106180772	106180930
TET2	chr4	106182913	106183007
TET2	chr4	106190764	106190909
TET2	chr4	106193716	106194084
TET2	chr4	106196203	106197677
TNFAIP3	chr6	138192362	138192661
TNFAIP3	chr6	138195979	138196174
TNFAIP3	chr6	138196822	138196974
TNFAIP3	chr6	138197130	138197305
TNFAIP3	chr6	138198210	138198395
TNFAIP3	chr6	138199566	138200490
TNFAIP3	chr6	138201205	138201391
TNFAIP3	chr6	138202169	138202458
TP53	chr17	7572833	7572936
TP53	chr17	7572930	7573021
TP53	chr17	7573883	7573977
TP53	chr17	7573976	7574068
TP53	chr17	7576494	7576603
TP53	chr17	7576592	7576693
TP53	chr17	7576821	7576940
TP53	chr17	7576992	7577113
TP53	chr17	7577086	7577190
TP53	chr17	7577432	7577557
TP53	chr17	7577527	7577645
TP53	chr17	7578144	7578267
TP53	chr17	7578253	7578370
TP53	chr17	7578353	7578477
TP53	chr17	7578449	7578563
TP53	chr17	7579292	7579396
TP53	chr17	7579387	7579503
TP53	chr17	7579495	7579595
TP53	chr17	7579697	7579769
TP53	chr17	7579836	7579961
XPO1	chr2	61719453	61719538

## Sheet: Table S2
Supplementary table S2: Somatic variants detected in this study.
ID	Diagnosis	Locus	Type	Gene	Coding	Amino Acid Change	% Frequency	Exon	Transcript	Coverage	likely oncogenic/oncogenic	VUS
ID1	AITL	chr2:25457242	Missense	DNMT3A	c.2645G>A	p.Arg882His	44.10	23	NM_022552.5	1644	x
ID1	AITL	chr2:204599556	Missense	CD28	c.584C>T	p.Thr195Ile	9.05	4	NM_006139.4	1999		x
ID1	AITL	chr3:49412973	Missense	RHOA	c.50G>T	p.Gly17Val	7.65	2	NM_001664.4	1999	x
ID1	AITL	chr4:106164897	Nonsense	TET2	c.3765C>G	p.Tyr1255*	40.31	6	NM_001127208.3	1997	x
ID1	AITL	chr4:106193748	Nonsense	TET2	c.4210C>T	p.Arg1404*	40.69	10	NM_001127208.3	1998	x
ID1	AITL	chr17:7577126	Missense	TP53	c.812A>T	p.Glu271Val	8.66	8	NM_000546.6	1997	x
ID1	AITL	chr1:65321342	Missense	JAK1	c.1498A>G	p.Ile500Val	48.20	11	NM_002227.4	2000		x
ID1	AITL	chr4:106158500	Missense	TET2	c.3401G>C	p.Arg1134Thr	52.15	3	NM_001127208.3	1996		x
ID10	AITL	chr7:2954961	Missense	CARD11	c.2749G>A	p.Glu917Lys	51.13	21	NM_032415.7	1999		x
ID10	AITL	chr2:25464537	Missense	DNMT3A	c.1976G>A	p.Arg659His	10.55	17	NM_022552.5	2000	x
ID10	AITL	chr4:106156042	Frameshift InDel	TET2	c.945del	p.Gln317Argfs*30	8.88	3	NM_001127208.3	1994	x
ID10	AITL	chr4:106180783	Frameshift InDel	TET2	c.3812dup	p.Cys1271Trpfs*29	5.05	7	NM_001127208.3	1979	x
ID100	T-LGLL	none
ID101	T-PLL	chr19:17945969	Missense	JAK3	c.1970G>A	p.Arg657Gln	2.20	15	NM_000215.3	1959	x
ID101	T-PLL	chr19:17948746	Inframe Deletion	JAK3	c.1687_1695del	p.Lys563_Cys565del	9.86	12	NM_000215.3	1958		x
ID102	T-PLL	chr1:65313222	Inframe Deletion	JAK1	c.1886_1891del	p.Arg629_Asp630del	29.07	13	NM_002227.3	1971		x
ID103	ENNK/TCL	chr17:7577545	Missense	TP53	c.736A>T	p.Met246Leu	72.63	7	NM_000546.5	1995	x
ID104	ENNK/TCL	chr15:45003786	Frameshift InDel	B2M	c.43_44del	p.Leu15Phefs*41	18.50	1	NM_004048.4	1935	x
ID105	ENNK/TCL	none
ID106	MF	chr19:17948006	Missense	JAK3	c.1718C>T	p.Ala573Val	11.86	13	NM_000215.3	1999	x
ID106	MF	chr6:138202189	Missense	TNFAIP3	c.2106A>C	p.Arg702Ser	11.82	9	NM_001270507.1	1997		x
ID107	MF	chr4:106158350	Missense	TET2	c.3251A>C	p.Gln1084Pro	48.67	3	NM_001127208.2	1993	x
ID107	MF	chr1:226822473	Missense	ITPKB	c.2740G>A	p.Val914Ile	50.93	8	NM_002221.3	536		x
ID108	MF	chr12:57496701	Missense	STAT6	c.1216C>G	p.Leu406Val	53.28	12	NM_003153.4	1997		x
ID109	SS	chr17:7577143	Frameshift InDel	TP53	c.794del	p.Leu265Argfs*80	26.28	8	NM_000546.5	1990	x
ID11	AITL	chr2:25462085	Splice site	DNMT3A	c.2323-1G>A	p.?	42.62	20	NM_022552.5	1999	x
ID11	AITL	chr17:40474428	Missense	STAT3	c.1973A>G	p.Lys658Arg	15.76	21	NM_139276.3	1999	x
ID11	AITL	chr4:106155185	Missense	TET2	c.86C>G	p.Pro29Arg	84.63	3	NM_001127208.3	1997		x
ID11	AITL	chr4:106193733	Missense	TET2	c.4195A>C	p.Thr1399Pro	68.70	10	NM_001127208.3	1997		x
ID110	SS	chr17:7578390	Inframe Deletion	TP53	c.529_546del	p.Pro177_Cys182del	56.33	5	NM_000546.5	648	x
ID111	SS	chr17:7578262	Frameshift InDel	TP53	c.586del	p.Arg196Glufs*51	52.58	6	NM_000546.6	1976	x
ID112	SCPL-TCL	none
ID113	SCPL-TCL	none
ID114	NPTCL-TFH + N-LPHL	chr3:49412973	Missense	RHOA	c.50G>T	p.Gly17Val	16.36	2	NM_001664.3	1999	x
ID114	NPTCL-TFH + N-LPHL	chr4:106157729	Frameshift InDel	TET2	c.2631dup	p.Leu878Serfs*23	23.41	3	NM_001127208.2	1991	x
ID114	NPTCL-TFH + N-LPHL	chr4:106193921	Frameshift InDel	TET2	c.4385del	p.Lys1462Argfs*8	19.40	10	NM_001127208.2	1990	x
ID115	N-LPHL	none
ID116	DLBCL, EBV+	chr4:106164002	Frameshift InDel	TET2	c.3515del	p.Gly1172Valfs*54	10.54	5	NM_001127208.2	1992	x
ID116	DLBCL, EBV+	chr1:65321324	Missense	JAK1	c.1516C>T	p.Arg506Cys	51.20	11	NM_002227.3	2000		x
ID117	DLBCL	none
ID118	C-HL, EBV+	chr16:11349022	Inframe Deletion	SOCS1	c.306_321delinsA	p.Val103_Arg107del	4.58	2	NM_003745.1	1135		x
ID119	C-HL, EBV+	none
ID12	AITL	chr2:204599555	Missense	CD28	c.583A>C	p.Thr195Pro	2.34	4	NM_006139.4	1495		x
ID12	AITL	chr3:49412973	Missense	RHOA	c.50G>T	p.Gly17Val	22.81	2	NM_001664.4	1999	x
ID12	AITL	chr4:106157230	Nonsense	TET2	c.2131G>T	p.Glu711*	18.28	3	NM_001127208.3	1997	x
ID12	AITL	chr4:106156759	Missense	TET2	c.1660C>T	p.Pro554Ser	54.33	3	NM_001127208.3	1986		x
ID120	MZL	none
ID121	MZL	none
ID122	AITL + C-HL	chr4:106180838	Missense	TET2	c.3866G>T	p.Cys1289Phe	52.12	7	NM_001127208.2	1982	x
ID123	TCL, unclassifiable	chr20:39792584	Missense	PLCG1	c.1034C>T	p.Ser345Phe	5.35	11	NM_002660.3	2000	x
ID124	reactive	none
ID125	reactive	none
ID126	reactive	none
ID127	reactive	none
ID128	IM	none
ID13	AITL	chr2:25463584	Missense	DNMT3A	c.2098C>G	p.Pro700Ala	2.86	18	NM_022552.4	1750	x
ID13	AITL	chr3:49412973	Missense	RHOA	c.50G>T	p.Gly17Val	3.76	2	NM_001664.3	1997	x
ID13	AITL	chr4:106157371	Nonsense	TET2	c.2272C>T	p.Gln758*	6.78	3	NM_001127208.2	1489	x
ID13	AITL	chr4:106196918	Nonsense	TET2	c.5252dup	p.Tyr1751*	7.36	11	NM_001127208.2	1971	x
ID14	AITL	chr2:25466835	Frameshift InDel	DNMT3A	c.1867del	p.Tyr623Thrfs*28	35.09	16	NM_022552.4	1969		x
ID14	AITL	chr3:49412973	Missense	RHOA	c.50G>T	p.Gly17Val	15.82	2	NM_001664.3	1998	x
ID14	AITL	chr4:106157149	Nonsense	TET2	c.2050C>T	p.Gln684*	17.17	3	NM_001127208.2	1968	x
ID14	AITL	chr4:106158482	Nonsense	TET2	c.3384dup	p.Asp1129*	14.39	3	NM_001127208.2	1988	x
ID15	AITL	chr3:49412973	Missense	RHOA	c.50G>T	p.Gly17Val	21.17	2	NM_001664.3	1998	x
ID15	AITL	chr4:106157042	Missense	TET2	c.1943A>G	p.Asp648Gly	46.87	3	NM_001127208.2	1997	x
ID15	AITL	chr4:106157415	Frameshift InDel	TET2	c.2318del	p.Gly773Aspfs*40	21.40	3	NM_001127208.2	1991	x
ID15	AITL	chr4:106190873	Missense	TET2	c.4151A>G	p.Asp1384Gly	21.10	9	NM_001127208.2	820	x
ID15	AITL	chr15:90631838	Missense	IDH2	c.515G>A	p.Arg172Lys	19.84	4	NM_002168.3	1961	x
ID16	AITL	chr2:25457176	Missense	DNMT3A	c.2711C>T	p.Pro904Leu	30.28	23	NM_022552.4	1998	x
ID16	AITL	chr4:106162588	Splice site	TET2	c.3500+2T>G	p.?	57.20	4	NM_001127208.2	1993	x
ID16	AITL	chr15:90631838	Missense	IDH2	c.515G>A	p.Arg172Lys	7.50	4	NM_002168.3	2000	x
ID17	AITL	chr2:25457176	Missense	DNMT3A	c.2711C>T	p.Pro904Leu	6.54	23	NM_022552.4	1987	x
ID17	AITL	chr4:106162588	Splice site	TET2	c.3500+2T>G	p.?	13.62	4	NM_001127208.2	1997	x
ID17	AITL	chr15:90631838	Missense	IDH2	c.515G>A	p.Arg172Lys	1.00	4	NM_002168.3	2000	x
ID18	AITL	chr3:49412973	Missense	RHOA	c.50G>T	p.Gly17Val	4.75	2	NM_001664.3	2000	x
ID18	AITL	chr4:106156699	Nonsense	TET2	c.1600A>T	p.Arg534*	3.91	3	NM_001127208.2	1994	x
ID18	AITL	chr4:106157816	Frameshift InDel	TET2	c.2718del	p.Met906Ilefs*15	21.56	3	NM_001127208.2	1990	x
ID18	AITL	chr20:39802384	Missense	PLCG1	c.3487G>A	p.Glu1163Lys	4.20	29	NM_002660.2	2000	x
ID19	AITL	chr3:49412973	Missense	RHOA	c.50G>T	p.Gly17Val	2.85	2	NM_001664.3	1999	x
ID19	AITL	chr4:106157560	Nonsense	TET2	c.2461C>T	p.Gln821*	35.37	3	NM_001127208.2	1996	x
ID19	AITL	chr4:106163986	Splice site	TET2	c.3501-4_3515del	p.?	38.65	5	NM_001127208.2	1961	x
ID19	AITL	chr15:90631838	Missense	IDH2	c.515G>A	p.Arg172Lys	2.60	4	NM_002168.3	2000	x
ID2	AITL	chr2:204599556	Missense	CD28	c.584C>T	p.Thr195Ile	1.00	4	NM_006139.4	1999		x
ID2	AITL	chr1:65321342	Missense	JAK1	c.1498A>G	p.Ile500Val	47.87	11	NM_002227.4	1995		x
ID2	AITL	chr2:25457242	Missense	DNMT3A	c.2645G>A	p.Arg882His	45.33	23	NM_022552.5	920	x
ID2	AITL	chr4:106164897	Nonsense	TET2	c.3765C>G	p.Tyr1255*	45.38	6	NM_001127208.3	1419	x
ID2	AITL	chr4:106193748	Nonsense	TET2	c.4210C>T	p.Arg1404*	44.19	10	NM_001127208.3	1996	x
ID2	AITL	chr3:49412973	Missense	RHOA	c.50G>T	p.Gly17Val	1.00	2	NM_001664.4	1999	x
ID2	AITL	chr17:7577126	Missense	TP53	c.812A>T	p.Glu271Val	1.00	8	NM_000546.6	1997	x
ID2	AITL	chr4:106158500	Missense	TET2	c.3401G>C	p.Arg1134Thr	50.53	3	NM_001127208.3	1896		x
ID20	AITL	chr3:49412973	Missense	RHOA	c.50G>T	p.Gly17Val	3.11	2	NM_001664.4	1993	x
ID20	AITL	chr4:106193931	Nonsense	TET2	c.4393C>T	p.Arg1465*	4.11	10	NM_001127208.3	1972	x
ID20	AITL	chr15:90631839	Missense	IDH2	c.514A>G	p.Arg172Gly	2.95	4	NM_002168.4	1998	x
ID21	AITL	chr3:49412973	Missense	RHOA	c.50G>T	p.Gly17Val	27.99	2	NM_001664.3	1997	x
ID21	AITL	chr4:106164778	Nonsense	TET2	c.3646C>T	p.Arg1216*	35.45	6	NM_001127208.2	2000	x
ID21	AITL	chr4:106164860	Frameshift InDel	TET2	c.3729_3735del	p.Lys1243Asnfs*8	41.73	6	NM_001127208.2	1977	x
ID22	AITL	chr4:106156386	Frameshift InDel	TET2	c.1288del	p.Val430Phefs*2	11.61	3	NM_001127208.2	1990	x
ID22	AITL	chr4:106180865	Nonsense	TET2	c.3894_3895insT	p.Lys1299*	8.42	7	NM_001127208.2	1342	x
ID22	AITL	chr17:40475060	Inframe Deletion	STAT3	c.1847_1849del	p.Glu616del	10.37	20	NM_139276.2	1022	x
ID23	AITL	chr3:49412973	Missense	RHOA	c.50G>T	p.Gly17Val	10.46	2	NM_001664.3	1998	x
ID23	AITL	chr4:106156690	Nonsense	TET2	c.1591C>T	p.Gln531*	30.90	3	NM_001127208.2	2000	x
ID23	AITL	chr4:106158115	Frameshift InDel	TET2	c.3017_3018insT	p.Thr1007Asnfs*2	29.85	3	NM_001127208.2	1993	x
ID24	AITL	chr3:49412973	Missense	RHOA	c.50G>T	p.Gly17Val	4.36	2	NM_001664.3	1999	x
ID24	AITL	chr4:106194077	Splice site	TET2	c.4537+2T>C	p.?	14.21	10	NM_001127208.2	1999	x
ID25	AITL	chr3:49412973	Missense	RHOA	c.50G>T	p.Gly17Val	6.35	2	NM_001664.3	1970	x
ID25	AITL	chr4:106180886	Frameshift InDel	TET2	c.3917dup	p.Arg1307Lysfs*4	9.47	7	NM_001127208.2	1975	x
ID25	AITL	chr4:106196457	Frameshift InDel	TET2	c.4791del	p.Tyr1598Ilefs*12	3.86	11	NM_001127208.2	1994	x
ID25	AITL	chr4:106196939	Frameshift InDel	TET2	c.5272_5273insA	p.Ser1758Tyrfs*8	2.76	11	NM_001127208.2	1993	x
ID26	AITL	chr3:49412973	Missense	RHOA	c.50G>T	p.Gly17Val	5.35	2	NM_001664.3	2000	x
ID26	AITL	chr4:106158509	Splice site	TET2	c.3409+1G>A	p.?	26.70	3	NM_001127208.2	2000	x
ID27	AITL	chr3:49412973	Missense	RHOA	c.50G>T	p.Gly17Val	14.81	2	NM_001664.3	1998	x
ID27	AITL	chr4:106164778	Nonsense	TET2	c.3646C>T	p.Arg1216*	22.61	6	NM_001127208.2	1999	x
ID28	AITL	chr1:120458147	Nonsense	NOTCH2	c.7198C>T	p.Arg2400*	2.40	34	NM_024408.3	2000	x
ID28	AITL	chr4:106156069	Nonsense	TET2	c.970C>T	p.Gln324*	5.72	3	NM_001127208.2	1994	x
ID28	AITL	chr4:106157677	Nonsense	TET2	c.2578C>T	p.Gln860*	2.52	3	NM_001127208.2	1986	x
ID28	AITL	chr4:106180891	Frameshift InDel	TET2	c.3921del	p.Lys1308Serfs*55	4.12	7	NM_001127208.2	1990	x
ID29	AITL	chr3:49412973	Missense	RHOA	c.50G>T	p.Gly17Val	38.05	2	NM_001664.3	2000	x
ID29	AITL	chr4:106157371	Nonsense	TET2	c.2272C>T	p.Gln758*	37.81	3	NM_001127208.2	878	x
ID3	AITL	chr2:25463229	Missense	DNMT3A	c.2264T>C	p.Phe755Ser	27.33	19	NM_022552.5	1998	x
ID3	AITL	chr2:204599555	Missense	CD28	c.583A>C	p.Thr195Pro	13.30	4	NM_006139.4	1993	x
ID3	AITL	chr3:49412973	Missense	RHOA	c.50G>T	p.Gly17Val	18.00	2	NM_001664.4	2000	x
ID3	AITL	chr4:106164861	Frameshift InDel	TET2	c.3732_3733del	p.Tyr1245Leufs*22	32.01	6	NM_001127208.3	1987	x
ID3	AITL	chr15:90631837	Missense	IDH2	c.516G>C	p.Arg172Ser	17.66	4	NM_002168.4	1999	x
ID30	AITL	chr2:25463236	Missense	DNMT3A	c.2257T>C	p.Trp753Arg	3.16	19	NM_022552.4	1995		x
ID30	AITL	chr4:106156638	Nonsense	TET2	c.1540_1559del	p.His514*	5.86	3	NM_001127208.2	1945	x
ID30	AITL	chr4:106157306	Nonsense	TET2	c.2207C>G	p.Ser736*	5.60	3	NM_001127208.2	2000	x
ID31	AITL	chr2:25462024	Missense	DNMT3A	c.2383T>C	p.Trp795Arg	7.31	20	NM_022552.5	1874		x
ID31	AITL	chr4:106156738	Nonsense	TET2	c.1639G>T	p.Glu547*	13.36	3	NM_001127208.3	1999	x
ID31	AITL	chr4:106158312	Frameshift InDel	TET2	c.3214del	p.Ala1072Glnfs*10	15.00	3	NM_001127208.3	1987	x
ID31	AITL	chr4:106155620	Missense	TET2	c.521C>A	p.Pro174His	49.50	3	NM_001127208.3	1998		x
ID32	AITL	chr2:25457243	Missense	DNMT3A	c.2644C>A	p.Arg882Ser	28.96	23	NM_022552.5	1996	x
ID32	AITL	chr4:106155919	Frameshift InDel	TET2	c.821del	p.Ile274Thrfs*19	28.46	3	NM_001127208.3	1989	x
ID32	AITL	chr4:106196445	Frameshift InDel	TET2	c.4780_4781del	p.Pro1594Tyrfs*19	13.77	11	NM_001127208.3	1990	x
ID33	AITL	chr3:49412973	Missense	RHOA	c.50G>T	p.Gly17Val	3.91	2	NM_001664.4	1997	x
ID33	AITL	chr4:106180865	Missense	TET2	c.3893G>A	p.Cys1298Tyr	10.31	7	NM_001127208.3	1999		x
ID33	AITL	chr4:106190898	Missense	TET2	c.4176C>A	p.Ser1392Arg	11.71	9	NM_001127208.3	1998		x
ID34	AITL	chr2:25462085	Splice site	DNMT3A	c.2323-1G>A	p.?	26.04	20	NM_022552.5	1997	x
ID34	AITL	chr4:106155185	Missense	TET2	c.86C>G	p.Pro29Arg	63.46	3	NM_001127208.3	1998		x
ID34	AITL	chr4:106193733	Missense	TET2	c.4195A>C	p.Thr1399Pro	36.47	10	NM_001127208.3	1996		x
ID35	AITL	chr4:106197401	Missense	TET2	c.5734C>T	p.His1912Tyr	27.39	11	NM_001127208.3	1997	x
ID36	AITL	chr17:7578478	Missense	TP53	c.452C>A	p.Pro151His	32.39	5	NM_000546.6	923	x
ID37	AITL	chr4:106156680	Frameshift InDel	TET2	c.1583_1610del	p.Asn528Serfs*5	51.77	3	NM_001127208.2	1835	x
ID37	AITL	chr4:106157698	Missense	TET2	c.2599T>C	p.Tyr867His	54.60	3	NM_001127208.2	348	x
ID37	AITL	chr4:106190822	Missense	TET2	c.4100C>T	p.Pro1367Leu	31.33	9	NM_001127208.2	166	x
ID38	AITL	chr4:106164895	Nonsense	TET2	c.3764_3765insAGGCAA	p.Tyr1255*	14.08	6	NM_001127208.2	1988	x
ID38	AITL	chr4:106196689	Frameshift InDel	TET2	c.5023del	p.Ile1675Serfs*20	17.06	11	NM_001127208.2	1993	x
ID39	AITL	chr4:106157795	Nonsense	TET2	c.2697_2698del	p.Tyr899*	8.67	3	NM_001127208.2	1960	x
ID39	AITL	chr4:106157848	Nonsense	TET2	c.2749C>T	p.Gln917*	9.15	3	NM_001127208.2	2000	x
ID4	AITL	chr1:226822380	Missense	ITPKB	c.2833C>G	p.Leu945Val	49.09	8	NM_002221.3	768		x
ID4	AITL	chr17:40475318	Missense	STAT3	c.1708G>A	p.Asp570Asn	11.25	19	NM_139276.3	2000		x
ID4	AITL	chr2:25462068	Missense	DNMT3A	c.2339T>C	p.Ile780Thr	20.95	20	NM_022552.5	2000	x
ID4	AITL	chr4:106156308	Frameshift InDel	TET2	c.1211_1212insT	p.Leu404Phefs*39	14.51	3	NM_001127208.3	1758	x
ID4	AITL	chr4:106164726	Splice site	TET2	c.3595-1G>A	p.?	15.66	6	NM_001127208.3	939	x
ID40	AITL	chr3:49412973	Missense	RHOA	c.50G>T	p.Gly17Val	18.75	2	NM_001664.3	2000	x
ID41	AITL	chr4:106164068	Missense	TET2	c.3578G>A	p.Cys1193Tyr	3.75	5	NM_001127208.2	2000	x
ID42	AITL	chr4:106158124	Nonsense	TET2	c.3025C>T	p.Gln1009*	21.56	3	NM_001127208.2	1999	x
ID42	AITL	chr4:106164764	Frameshift InDel	TET2	c.3635del	p.Leu1212Trpfs*14	22.00	6	NM_001127208.2	1975	x
ID43	AITL	chr4:106158124	Nonsense	TET2	c.3025C>T	p.Gln1009*	24.80	3	NM_001127208.2	2000	x
ID43	AITL	chr4:106164764	Frameshift InDel	TET2	c.3635del	p.Leu1212Trpfs*14	31.00	6	NM_001127208.2	1975	x
ID44	AITL	chr17:7578176	Splice site	TP53	c.672_672+1delinsAA	p.?	7.33	6	NM_000546.6	587	x
ID45	AITL	chr4:106190860	Missense	TET2	c.4138C>T	p.His1380Tyr	33.93	9	NM_001127208.2	1014	x
ID45	AITL	chr4:106196288	Nonsense	TET2	c.4621C>T	p.Gln1541*	46.82	11	NM_001127208.2	724	x
ID45	AITL	chr4:106196819	Missense	TET2	c.5152G>T	p.Val1718Leu	49.45	11	NM_001127208.2	1992		x
ID46	AITL	chr4:106155934	Frameshift InDel	TET2	c.837del	p.Ser280Leufs*13	34.06	3	NM_001127208.2	1976	x
ID46	AITL	chr4:106157154	Frameshift InDel	TET2	c.2058_2059del	p.Arg686Serfs*6	32.17	3	NM_001127208.2	1983	x
ID47	AITL	chr4:106156965	Frameshift InDel	TET2	c.1871del	p.Thr624Lysfs*15	13.48	3	NM_001127208.3	1959	x
ID48	AITL	none
ID49	AITL	none
ID5	AITL	chr2:25457243	Missense	DNMT3A	c.2644C>T	p.Arg882Cys	25.30	23	NM_022552.4	1992	x
ID5	AITL	chr2:204599555	Missense	CD28	c.583A>C	p.Thr195Pro	9.07	4	NM_006139.3	1996	x
ID5	AITL	chr3:49412973	Missense	RHOA	c.50G>T	p.Gly17Val	19.58	2	NM_001664.3	1997	x
ID5	AITL	chr4:106157938	Nonsense	TET2	c.2839C>T	p.Gln947*	24.30	3	NM_001127208.2	1988	x
ID5	AITL	chr4:106193893	Missense	TET2	c.4355G>A	p.Arg1452Gln	49.20	10	NM_001127208.2	1988	x
ID5	AITL	chr4:106196953	Frameshift InDel	TET2	c.5287_5288del	p.Ile1763Profs*2	22.58	11	NM_001127208.2	1984	x
ID50	AITL	none
ID51	AITL	none
ID52	AITL	none
ID53	NPTCL-TFH	chr3:49412973	Missense	RHOA	c.50G>T	p.Gly17Val	18.25	2	NM_001664.4	2000	x
ID53	NPTCL-TFH	chr16:11349029	Frameshift InDel	SOCS1	c.307_318delinsCT	p.Val103Leufs*12	27.00				x
ID53	NPTCL-TFH	chr17:7578191	Missense	TP53	c.658T>C	p.Tyr220His	30.82	6	NM_000546.6	1035	x
ID54	NPTCL-TFH	chr3:49412973	Missense	RHOA	c.50G>T	p.Gly17Val	6.40	2	NM_001664.4	1999	x
ID54	NPTCL-TFH	chr4:106193931	Nonsense	TET2	c.4393C>T	p.Arg1465*	8.81	10	NM_001127208.3	1998	x
ID54	NPTCL-TFH	chr15:90631839	Missense	IDH2	c.514A>G	p.Arg172Gly	5.50	4	NM_002168.4	2000	x
ID55	NPTCL-TFH	chr3:49412973	Missense	RHOA	c.50G>T	p.Gly17Val	11.46	2	NM_001664.3	1999	x
ID55	NPTCL-TFH	chr4:106164875	Missense	TET2	c.3743T>G	p.Leu1248Arg	11.91	6	NM_001127208.2	1999	x
ID55	NPTCL-TFH	chr4:106196447	Frameshift InDel	TET2	c.4785_4794del	p.Met1595Ilefs*12	7.90	11	NM_001127208.2	1672	x
ID56	NPTCL-TFH	chr17:7578265	Missense	TP53	c.584T>C	p.Ile195Thr	9.11	6	NM_000546.5	1998	x
ID57	NPTCL-TFH	chr2:61719472	Missense	XPO1	c.1711G>A	p.Glu571Lys	21.72	15	NM_003400.4	732	x
ID58	NPTCL-TFH	none
ID59	PTCL, NOS	chr1:65312365	Missense	JAK1	c.1954T>C	p.Tyr652His	36.70	14	NM_002227.3	2000	x
ID59	PTCL, NOS	chr4:106157074	Nonsense	TET2	c.1975C>T	p.Gln659*	36.39	3	NM_001127208.2	1874	x
ID59	PTCL, NOS	chr4:106157926	Nonsense	TET2	c.2827C>T	p.Gln943*	37.23	3	NM_001127208.2	1730	x
ID59	PTCL, NOS	chr6:138200263	Nonsense	TNFAIP3	c.1681C>T	p.Gln561*	38.07	7	NM_001270507.1	1521	x
ID59	PTCL, NOS	chr7:2976811	Missense	CARD11	c.1201G>A	p.Asp401Asn	30.22	9	NM_032415.5	1999	x
ID59	PTCL, NOS	chr7:2979469	Missense	CARD11	c.778C>T	p.Arg260Trp	27.11	6	NM_032415.5	1999	x
ID59	PTCL, NOS	chr16:11349019	Missense	SOCS1	c.317G>A	p.Ser106Asn	37.75	2	NM_003745.1	249	x
ID59	PTCL, NOS	chr16:11349333	Missense	SOCS1	c.3G>A	p.Met1?	37.07	2	NM_003745.1	1473	x
ID59	PTCL, NOS	chr17:7577570	Missense	TP53	c.711G>C	p.Met237Ile	38.00	7	NM_000546.5	1995	x
ID59	PTCL, NOS	chr17:7578275	Nonsense	TP53	c.574C>T	p.Gln192*	37.71	6	NM_000546.5	1204	x
ID59	PTCL, NOS	chr19:17948006	Missense	JAK3	c.1718C>T	p.Ala573Val	38.75	13	NM_000215.3	2000	x
ID6	AITL	chr2:25457242	Missense	DNMT3A	c.2645G>A	p.Arg882His	35.62	23	NM_022552.4	1999	x
ID6	AITL	chr3:49412973	Missense	RHOA	c.50G>T	p.Gly17Val	10.30	2	NM_001664.3	2000	x
ID6	AITL	chr4:106158215	Nonsense	TET2	c.3116C>A	p.Ser1039*	30.71	3	NM_001127208.2	1993	x
ID6	AITL	chr4:106197405	Missense	TET2	c.5738G>A	p.Gly1913Asp	4.65	11	NM_001127208.2	1999	x
ID6	AITL	chr15:90631838	Missense	IDH2	c.515G>A	p.Arg172Lys	9.25	4	NM_002168.3	2000	x
ID60	PTCL, NOS	chr2:25466799	Missense	DNMT3A	c.1904G>A	p.Arg635Gln	36.87	16	NM_022552.4	1999	x
ID60	PTCL, NOS	chr4:106180927	Splice site	TET2	c.3954+2_3954+11del	p.?	65.11	7	NM_001127208.2	1923	x
ID60	PTCL, NOS	chr15:45007645	Nonsense	B2M	c.92C>G	p.Ser31*	31.12	2	NM_004048.3	1999	x
ID60	PTCL, NOS	chr16:11349144	Nonsense	SOCS1	c.192C>G	p.Tyr64*	20.33	2	NM_003745.1	182	x
ID60	PTCL, NOS	chr17:40474420	Missense	STAT3	c.1981G>T	p.Asp661Tyr	2.91	21	NM_139276.2	1995	x
ID60	PTCL, NOS	chr20:39766423	Missense	PLCG1	c.142G>T	p.Arg48Trp	39.00	1	NM_002660.3		x
ID61	PTCL, NOS	chr2:25457242	Missense	DNMT3A	c.2645G>A	p.Arg882His	48.55	23	NM_022552.4	2000	x
ID61	PTCL, NOS	chr4:106155620	Missense	TET2	c.521C>A	p.Pro174His	49.50	3	NM_001127208.2	1996	x
ID62	PTCL, NOS	chr4:106156060	Nonsense	TET2	c.961C>T	p.Gln321*	36.00	3	NM_001127208.2	1997	x
ID62	PTCL, NOS	chr4:106157044	Nonsense	TET2	c.1945C>T	p.Gln649*	10.44	3	NM_001127208.2	1974	x
ID62	PTCL, NOS	chr6:138198280	Missense	TNFAIP3	c.873G>C	p.Leu291Phe	11.36	6	NM_001270507.1	1981	x
ID63	PTCL, NOS	chr2:25464487	Missense	DNMT3A	c.2026C>T	p.Arg676Trp	2.45	17	NM_022552.5	2000	x
ID63	PTCL, NOS	chr4:106155748	Frameshift InDel	TET2	c.651del	p.Val218Trpfs*32	14.87	3	NM_001127208.3	1991	x
ID63	PTCL, NOS	chr4:106156747	Nonsense	TET2	c.1648C>T	p.Arg550*	40.65	3	NM_001127208.3	2000	x
ID64	PTCL, NOS	chr4:106155748	Frameshift InDel	TET2	c.651del	p.Val218Trpfs*32	30.30	3	NM_001127208.3	1990	x
ID64	PTCL, NOS	chr4:106156747	Nonsense	TET2	c.1648C>T	p.Arg550*	42.89	3	NM_001127208.3	1998	x
ID64	PTCL, NOS	chr2:25464487	Missense	DNMT3A	c.2026C>T	p.Arg676Trp	0.50	3	NM_001127208.3		x
ID65	PTCL, NOS	chr2:25462011	Missense	DNMT3A	c.2396C>G	p.Pro799Arg	14.99	20	NM_022552.5	674	x
ID65	PTCL, NOS	chr4:106190844	Nonsense	TET2	c.4122T>A	p.Cys1374*	6.76	9	NM_001127208.3	1996	x
ID65	PTCL, NOS	chr4:106197378	Missense	TET2	c.5711A>G	p.His1904Arg	9.35	11	NM_001127208.3	2000	x
ID66	PTCL, NOS	chr1:65301158	Missense	JAK1	c.3290G>A	p.Gly1097Asp	32.23	24	NM_002227.3	1998	x
ID67	PTCL, NOS	chr17:40359729	Missense	STAT5B	c.1924A>C	p.Asn642His	23.52	16	NM_012448.3	1994	x
ID68	PTCL, NOS	chr1:65310550	Missense	JAK1	c.2138G>A	p.Gly713Glu	11.95	16	NM_002227.3	2000		x
ID68	PTCL, NOS	chr1:65301158	Missense	JAK1	c.3290G>T	p.Gly1097Val	10.97	24	NM_002227.3	1997	x
ID69	PTCL, NOS	chr17:63010671	Missense	GNA13	c.838G>C	p.Val280Leu	8.12	4	NM_006572.6	1762		x
ID7	AITL	chr2:25462078	Missense	DNMT3A	c.2329C>T	p.Pro777Ser	9.87	20	NM_022552.4	973		x
ID7	AITL	chr3:49412973	Missense	RHOA	c.50G>T	p.Gly17Val	5.25	2	NM_001664.3	1999	x
ID7	AITL	chr4:106155580	Frameshift InDel	TET2	c.480_481dup	p.Lys161Ilefs*23	8.73	3	NM_001127208.2	1992	x
ID7	AITL	chr4:106157451	Nonsense	TET2	c.2352T>A	p.Cys784*	8.58	3	NM_001127208.2	1992	x
ID7	AITL	chr15:90631839	Missense	IDH2	c.514A>G	p.Arg172Gly	4.27	4	NM_002168.3	1405	x
ID70	PTCL, NOS	none
ID71	PTCL, NOS	none
ID72	PTCL, NOS	none
ID73	PTCL, NOS	none
ID74	PTCL, NOS	none
ID75	PTCL, NOS	none
ID76	PTCL, NOS	none
ID77	PTCL, NOS	none
ID78	PTCL, NOS	none
ID79	ALCL, ALK-	chr1:65301158	Missense	JAK1	c.3290G>T	p.Gly1097Val	14.87	24	NM_002227.4	1997	x
ID79	ALCL, ALK-	chr17:40474420	Missense	STAT3	c.1981G>T	p.Asp661Tyr	8.90	21	NM_139276.3	1999	x
ID8	AITL	chr2:25463175	Missense	DNMT3A	c.2318T>C	p.Leu773Pro	37.82	19	NM_022552.4	1166	x
ID8	AITL	chr3:49412973	Missense	RHOA	c.50G>T	p.Gly17Val	7.16	2	NM_001664.3	1998	x
ID8	AITL	chr4:106197378	Missense	TET2	c.5711A>G	p.His1904Arg	30.35	11	NM_001127208.2	2000	x
ID8	AITL	chr16:11349119	Frameshift InDel	SOCS1	c.204_216del	p.Arg69Serfs*12	19.01	2	NM_003745.1	142	x
ID80	ALCL, ALK-	chr2:25464490	Missense	DNMT3A	c.2023G>T	p.Val675Leu	3.05	17	NM_022552.4	1999		x
ID80	ALCL, ALK-	chr17:63010845	Missense	GNA13	c.664G>A	p.Asp222Asn	12.96	4	NM_006572.5	1999	x
ID81	ALCL, ALK-	chr1:65301158	Missense	JAK1	c.3290G>A	p.Gly1097Asp	5.61	24	NM_002227.3	1997	x
ID82	ALCL, ALK-	chr8:72756068	Missense	MSC	c.346G>A	p.Glu116Lys	15.27	1	NM_005098.3	1644	x
ID83	ALCL, ALK-	chr8:72756068	Missense	MSC	c.346G>A	p.Glu116Lys	18.15	1	NM_005098.3	672	x
ID84	ALCL, ALK-	chr7:2979513	Missense	CARD11	c.734T>C	p.Leu245Pro	40.22	6	NM_032415.5	1999	x
ID85	ALCL, ALK-	chr8:72756068	Missense	MSC	c.346G>A	p.Glu116Lys	32.03	1	NM_005098.3	1998	x
ID86	ALCL, ALK-	chr16:11348997	Missense	SOCS1	c.339C>A	p.Phe113Leu	2.95	2	NM_003745.1	1997		x
ID87	ALCL, ALK-	none
ID88	ALCL, ALK+	chr16:11348825	Missense	SOCS1	c.511G>A	p.Val171Met	50.51	2	NM_003745.1	691		x
ID89	ALCL, ALK+	none
ID9	AITL	chr2:25462048	Missense	DNMT3A	c.2359G>A	p.Ala787Thr	6.25	20	NM_022552.4	1999		x
ID9	AITL	chr4:106156747	Missense	TET2	c.1648C>T	p.Arg550*	6.90	3	NM_001127208.2	2000	x
ID9	AITL	chr4:106157873	Frameshift InDel	TET2	c.2772_2775dup	p.Asn926Cysfs*8	5.15	3	NM_001127208.2	1981	x
ID9	AITL	chr8:72756068	Missense	MSC	c.346G>A	p.Glu116Lys	5.55	1	NM_005098.3	2000	x
ID90	BIA-ALCL	none
ID91	ITCL, NOS	chr6:138196092	Missense	TNFAIP3	c.406C>T	p.Arg136Cys	51.33	3	NM_001270507.1	1999		x
ID91	ITCL, NOS	chr17:7577609	Splice site	TP53	c.673-1G>A	p.?	88.19	7	NM_000546.5	1999	x
ID91	ITCL, NOS	chr17:40362213	Missense	STAT5B	c.1882A>T	p.Thr628Ser	79.02	15	NM_012448.3	224	x
ID92	EATL	chr4:106156436	Nonsense	TET2	c.1337T>G	p.Leu446*	44.54	3	NM_001127208.2	1998	x
ID93	EATL	chr17:7574003	Nonsense	TP53	c.1024C>T	p.Arg342*	46.71	10	NM_000546.5	1261	x
ID93	EATL	chr4:106164085	Splice site	TET2	c.3594+1G>A	p.?	33.95	5	NM_001127208.2	2000	x
ID92	EATL	chr17:40474482	Missense	STAT3	c.1919A>T	p.Tyr640Phe	73.90	21	NM_139276.2	1996	x
ID94	MEITL	chr17:40354787	Missense	STAT5B	c.2117A>T	p.Gln706Leu	81.64	17	NM_012448.3	1999	x
ID94	MEITL	chr19:17949108	Missense	JAK3	c.1533G>A	p.Met511Ile	41.55	11	NM_000215.3	2000	x
ID95	MEITL	chr16:11348842	Missense	SOCS1	c.494C>T	p.Pro165Leu	60.13	2	NM_003745.1	1954	x
ID95	MEITL	chr17:40359729	Missense	STAT5B	c.1924A>C	p.Asn642His	41.14	16	NM_012448.3	1993	x
ID96	MEITL	chr1:65310488	Missense	JAK1	c.2200T>C	p.Phe734Leu	9.20	16	NM_002227.3	2000	x
ID96	MEITL	chr19:17949108	Missense	JAK3	c.1533G>A	p.Met511Ile	8.00	11	NM_000215.3	2000	x
ID97	iTCLGIT	chr1:65321234	Missense	JAK1	c.1606A>G	p.Ile536Val	41.80	11	NM_002227.3	2000	x
ID98	HSTL	none
ID99	T-LGLL	chr17:40474482	Missense	STAT3	c.1919A>T	p.Tyr640Phe	4.70	21	NM_139276.2	1998	x

## Sheet: Table S3
Supplementary table S3: Mutation types and frequency of likely oncogenic/oncogenic mutations (excluding VUS). (A) Proportion of mutation types detected in likely oncogenic/oncogenic mutations. (B) Number of genetic changes per mutation type for each gene analyzed. (C) Number of likely pathogenic/pathogenic mutations per T-cell lymphoma subtype and control groups for each analyzed gene.
(A)
Missense	115
Splice site	12
Nonsense	46
Frameshift InDel	37
Inframe Del	2
(B)
	TET2	RHOA	DNMT3A	TP53	JAK1	IDH2	SOCS1	STAT3	JAK3	CD28	MSC	STAT5B	TNFAIP3	CARD11	PLCG1	B2M	ITPKB	GNA13	STAT6	NOTCH2	XPO1	PRDM1	NOTCH1
Missense	16	27	17	7	7	9	3	5	5	2	4	4	1	3	3	0	0	1	0	0	1	0	0
Splice site	8	0	2	2	0	0	0	0	0	0	0	0	0	0	0	0	0	0	0	0	0	0	0
Nonsense	40	0	0	2	0	0	1	0	0	0	0	0	1	0	0	1	0	0	0	1	0	0	0
Frameshift InDel	32	0	0	2	0	0	2	0	0	0	0	0	0	0	0	1	0	0	0	0	0	0	0
Inframe Del	0	0	0	1	0	0	0	1	0	0	0	0	0	0	0	0	0	0	0	0	0	0	0
(C)
	TET2	RHOA	DNMT3A	TP53	JAK1	IDH2	SOCS1	STAT3	JAK3	CD28	MSC	STAT5B	TNFAIP3	CARD11	PLCG1	B2M	ITPKB	GNA13	STAT6	NOTCH2	XPO1	PRDM1	NOTCH1
TCL-TFH	80	27	14	6	0	9	2	2	0	2	1	0	0	0	1	0	0	0	0	1	1	0	0
PTCL, NOS	12	0	5	2	3	0	3	1	1	0	0	1	2	2	2	1	0	0	0	0	0	0	0
ITCN	2	0	0	2	2	0	1	1	2	0	0	3	0	0	0	0	0	0	0	0	0	0	0
ALCL	0	0	0	0	2	0	0	1	0	0	3	0	0	1	0	0	0	1	0	0	0	0	0
CTCN	1	0	0	3	0	0	0	0	1	0	0	0	0	0	0	0	0	0	0	0	0	0	0
ENNK/TCL	0	0	0	1	0	0	0	0	0	0	0	0	0	0	0	1	0	0	0	0	0	0	0
Other T	0	0	0	0	0	0	0	1	1	0	0	0	0	0	0	0	0	0	0	0	0	0	0
Other non-T	1	0	0	0	0	0	0	0	0	0	0	0	0	0	0	0	0	0	0	0	0	0	0
Reactive	0	0	0	0	0	0	0	0	0	0	0	0	0	0	0	0	0	0	0	0	0	0	0

## Sheet: Table S4
Supplementary table S4: Read statistics of multiplex-PCR based panel sequencing per sample and mutational status
ID	Origin	Total Number of Reads	% On Target	Mean Coverage	Uniformity in %	% Bases above 1	% Bases above 20	% Bases above 100	% Bases above 500	Mutational status
ID1	FFPE	1138980	98.73	3874	94.06	100.00	99.17	98.57	96.62	yes
ID10	FFPE	7799042	99.19	26444	78.15	100.00	99.70	99.09	97.80	yes
ID100	FFPE	1499308	98.47	5132	96.73	100.00	99.20	98.75	98.13	no
ID101	FFPE	1262545	99.26	4335	92.9	100.00	99.05	98.18	94.94	yes
ID102	FFPE	1005995	86.55	3028	91.40	100.00	99.29	98.74	93.35	yes
ID103	FFPE	1275831	98.75	4358	93.74	100.00	99.45	98.07	95.50	yes
ID104	FFPE	265487	99.82	917	90.98	100.00	99.33	96.13	65.03	yes
ID105	FFPE	735776	99.15	2540	94.16	100.00	99.23	97.97	94.26	no
ID106	FFPE	2593393	98.24	8736	95.37	100.00	99.60	98.83	98.51	yes
ID107	FFPE	787482	98.51	2697	95.64	100.00	99.01	98.56	95.81	yes
ID108	FFPE	1489639	99.63	5179	91.92	100.00	99.56	98.80	95.95	yes
ID109	FFPE	851788	99.14	2933	93.68	99.82	99.00	97.95	94.09	yes
ID11	FFPE	2470362	98.48	8367	92.68	100.00	98.95	98.03	96.44	yes
ID110	FFPE	874819	99.08	2948	95.75	100.00	99.48	98.72	96.37	yes
ID111	FFPE	2706383	97.18	8125	92.80	99.83	99.21	98.23	96.14	yes
ID112	FFPE	669992	98.83	2260	93.17	99.82	99.01	98.71	92.35	no
ID113	FFPE	721183	98.72	2435	96.97	100.00	99.24	98.72	96.79	no
ID114	FFPE	805275	98.16	2721	94.60	99.88	99.24	98.59	95.00	yes
ID115	FFPE	769353	99.09	2571	94.46	99.83	98.81	97.93	94.81	no
ID116	FFPE	1860863	99.25	6469	93.96	100.00	99.65	98.57	96.75	yes
ID117	FFPE	970680	98.96	3259	93.69	100.00	99.03	97.73	94.74	no
ID118	FFPE	1078202	98.37	3656	96.03	100.00	99.00	98.71	96.94	yes
ID119	FFPE	1020048	99.35	3517	93.63	99.95	99.48	98.45	95.59	no
ID12	FFPE	663606	99.21	2260	95.52	99.84	99.54	99.10	94.74	yes
ID120	FFPE	2813629	97.72	9322	94.14	100.00	99.79	98.83	97.11	no
ID121	FFPE	2002355	98.86	6764	94.20	100.00	99.33	98.84	96.96	no
ID122	FFPE	737959	99.04	2535	93.87	99.80	99.24	97.96	93.87	yes
ID123	FFPE	880447	98.89	2982	93.34	100.00	99.36	98.55	94.95	yes
ID124	FFPE	1834456	98.94	6273	94.71	100.00	99.82	98.76	96.93	no
ID125	FFPE	1238845	98.77	4186	92.06	100.00	98.74	97.09	94.95	no
ID126	FFPE	881315	98.12	2993	95.89	100.00	98.89	98.56	96.44	no
ID127	FFPE	2148222	96.73	6508	92.40	100.00	98.74	97.82	95.22	no
ID128	FFPE	1968689	98.95	6539	93.03	100.00	99.48	98.45	96.34	no
ID13	FFPE	940759	99.38	3159	93.01	100.00	99.65	98.92	95.27	yes
ID14	FFPE	2212299	98.71	7439	94.00	100.00	99.65	98.53	96.42	yes
ID15	FFPE	668083	99.13	2296	93.96	100.00	98.99	97.95	93.49	yes
ID16	FFPE	1099546	98.02	3756	95.47	100.00	98.98	98.58	96.94	yes
ID17	FFPE	1197743	98.34	4041	93.32	100.00	99.01	98.56	96.04	yes
ID18	FFPE	834628	98.84	2848	94.89	100.00	99.01	98.51	95.39	yes
ID19	FFPE	1677989	99.81	5690	90.97	100.00	99.74	98.72	96.63	yes
ID2	FFPE	452899	98.85	1529	93.40	100.00	98.86	98.25	87.51	yes
ID20	FFPE	2602131	97.95	8242	93.67	100.00	99.41	98.27	96.02	yes
ID21	FFPE	1058011	97.64	3528	91.59	100.00	99.23	97.65	94.24	yes
ID22	FFPE	765796	99.09	2637	92.89	99.86	99.03	97.94	93.22	yes
ID23	FFPE	1443085	99.61	4979	91.91	100.00	99.33	98.22	95.87	yes
ID24	FFPE	1802253	99.56	6272	94.46	100.00	99.71	98.36	96.52	yes
ID25	FFPE	1328232	98.37	4296	84.67	100.00	98.80	97.35	90.85	yes
ID26	FFPE	1136440	99.07	3820	94.63	99.83	99.65	98.16	95.75	yes
ID27	FFPE	77442	98.32	2590	94.05	99.87	98.91	98.47	94.23	yes
ID28	FFPE	1142277	98.98	3867	94.84	100.00	99.08	98.60	96.25	yes
ID29	FFPE	765484	99.13	2649	94.18	99.83	99.25	97.98	94.21	yes
ID3	FFPE	1193679	98.55	4039	95.91	100.00	99.01	98.71	96.64	yes
ID30	FFPE	3332222	99.07	11450	91.68	99.85	99.61	99.15	97.65	yes
ID31	FFPE	1261537	98.74	4278	93.61	100.00	99.18	98.55	96.71	yes
ID32	FFPE	1688466	99.18	5737	92.77	99.85	99.16	98.08	95.81	yes
ID33	FFPE	2260788	98.34	7590	91.74	100.00	99.31	97.86	96.22	yes
ID34	FFPE	2529073	98.50	8222	89.71	100.00	99.66	97.72	96.02	yes
ID35	FFPE	1371502	98.32	4606	93.65	100.00	99.33	98.57	95.88	yes
ID36	FFPE	243622	98.58	824	96.49	100.00	98.92	97.75	78.02	yes
ID37	FFPE	320700	99.85	1086	78.53	100.00	97.97	90.79	56.72	yes
ID38	FFPE	742063	98.68	2541	93.29	93.35	98.94	97.83	93.35	yes
ID39	FFPE	1662923	99.25	5740	94.75	100.00	99.56	98.34	96.46	yes
ID4	FFPE	551772	98.23	1849	94.90	100.00	98.94	98.51	92.94	yes
ID40	FFPE	480563	99.21	1624	75.91	99.93	99.09	94.72	63.94	yes
ID41	FFPE	1121252	98.50	3822	95.23	99.92	99.01	98.74	96.93	yes
ID42	FFPE	2841596	98.77	9423	92.87	100.00	99.82	99.06	98.26	yes
ID43	FFPE	3411594	98.77	11610	96.19	100.00	99.82	98.97	98.51	yes
ID44	FFPE	251304	98.83	858	96.42	99.82	98.75	97.35	78.07	yes
ID45	FFPE	978590	98.85	3308	95.06	100.00	99.30	98.58	96.34	yes
ID46	FFPE	981056	95.49	3247	95.47	100.00	99.26	98.62	96.02	yes
ID47	FFPE	957889	99.46	3259	94.66	100.00	99.55	98.68	95.83	yes
ID48	FFPE	1606186	98.07	5412	95.74	100.00	99.04	98.75	98.24	no
ID49	FFPE	1882963	98.72	6416	96.41	100.00	99.70	98.81	98.51	no
ID5	FFPE	949299	98.38	3221	94.50	99.90	98.92	97.62	94.72	yes
ID50	FFPE	1659678	98.15	5531	92.87	100.00	99.35	98.15	96.18	no
ID51	FFPE	606409	99.24	2097	93.82	100.00	99.02	97.94	92.13	no
ID52	FFPE	1580759	98.27	5362	95.80	100.00	99.82	98.81	98.24	no
ID53	FFPE	658756	99.43	2208	94.15	100.00	99.64	98.71	93.06	yes
ID54	FFPE	1910536	98.83	6568	95.24	100.00	99.39	98.57	97.66	yes
ID55	FFPE	1064451	98.68	3630	94.39	100.00	99.08	98.58	96.69	yes
ID56	FFPE	4128485	99.25	13667	90.27	100.00	99.82	99.37	98.53	yes
ID57	FFPE	1186247	99.08	4055	94.74	100.00	99.65	98.82	97.45	yes
ID58	FFPE	2703603	97.04	8825	91.28	100.00	99.32	98.80	96.49	no
ID59	FFPE	824795	99.11	2839	93.85	100.00	99.02	97.81	94.17	yes
ID6	FFPE	1721455	99.45	5971	95.09	100.00	99.44	98.53	96.48	yes
ID60	FFPE	781395	99.22	2712	93.54	99.83	99.00	97.90	93.95	yes
ID61	FFPE	971669	99.10	3450	94.20	99.82	99.82	98.32	95.92	yes
ID62	FFPE	1781570	97.91	34614	95.71	100.00	100.00	99.82	98.77	yes
ID63	FFPE	1115150	98.63	3796	94.69	99.82	99.14	98.74	96.08	yes
ID64	FFPE	1140043	97.61	3809	94.39	100.00	99.02	98.52	95.73	yes
ID65	FFPE	1133994	97.81	3800	73.51	99.89	98.83	98.46	88.46	yes
ID66	FFPE	1091517	99.23	3769	94.02	100.00	99.08	98.39	95.57	yes
ID67	FFPE	1142562	99.41	3978	92.27	100.00	99.27	98.22	95.45	yes
ID68	FFPE	1135252	98.84	3848	96.03	100.00	99.29	98.73	97.20	yes
ID69	FFPE	517009	99.52	1739	90.12	100.00	98.80	97.10	84.39	yes
ID7	FFPE	890505	99.84	3023	90.89	100.00	100.00	98.49	91.99	yes
ID70	FFPE	996851	99.18	3469	93.55	100.00	99.39	97.75	95.33	no
ID71	FFPE	1008874	96.79	3368	94.21	100.00	99.01	98.59	95.47	no
ID72	FFPE	1427947	99.47	4909	88.38	100.00	98.88	97.85	94.37	no
ID73	FFPE	898374	98.32	2925	94.62	100.00	99.01	98.92	95.98	no
ID74	FFPE	1421273	98.79	4817	94.49	100.00	99.06	98.59	96.87	no
ID75	FFPE	1845122	98.68	6314	95.91	100.00	99.78	98.75	98.24	no
ID76	FFPE	1040027	98.30	3532	95.27	100.00	99.27	98.55	96.83	no
ID77	FFPE	748035	98.04	2545	95.00	100.00	98.84	98.55	95.24	no
ID78	FFPE	512898	99.00	1734	95.99	100.00	99.13	98.60	93.92	no
ID79	FFPE	1779219	98.02	5985	94.39	99.94	99.02	98.63	96.96	yes
ID8	FFPE	500657	99.01	1707	92.01	99.82	98.83	97.15	87.65	yes
ID80	FFPE	1862070	99.10	6321	89.95	100.00	99.10	98.59	97.37	yes
ID81	FFPE	617305	99.84	2112	93.15	100.00	99.27	97.68	90.55	yes
ID82	FFPE	891331	98.57	3005	91.76	100.00	98.78	97.19	93.15	yes
ID83	FFPE	1091760	95.95	3560	83.42	99.90	98.28	95.43	88.85	yes
ID84	FFPE	911706	99.22	3156	91.05	99.85	99.25	97.64	93.45	yes
ID85	FFPE	784377	99.33	2727	91.26	99.91	99.24	97.23	91.81	yes
ID86	FFPE	1025455	98.19	3447	95.11	100.00	99.08	98.59	97.10	yes
ID87	FFPE	1343932	99.31	4556	91.76	100.00	99.82	98.53	95.82	no
ID88	FFPE	1208672	98.51	4031	93.49	100.00	99.30	98.55	96.31	yes
ID89	FFPE	2031435	97.71	6920	95.58	100.00	99.31	98.81	98.49	no
ID9	FFPE	3191618	98.61	10557	92.07	100.00	99.76	99.16	97.93	yes
ID90	FFPE	3413030	98.47	11130	78.14	99.86	98.60	96.88	92.56	no
ID91	FFPE	605310	99.11	2066	60.40	76.31	65.25	63.25	59.69	yes
ID92	FFPE	735657	99.12	2538	92.91	99.82	99.22	97.62	92.95	yes
ID93	FFPE	788028	99.40	2741	92.68	99.87	98.93	97.89	93.30	yes
ID94	FFPE	1211940	99.44	4199	93.76	100.00	99.65	98.04	95.17	yes
ID95	FFPE	1092341	99.27	3701	93.62	100.00	99.39	98.75	96.95	yes
ID96	FFPE	1432044	98.66	4890	94.44	99.82	99.53	98.62	97.44	yes
ID97	FFPE	320900	98.68	10720	84.47	100.00	99.27	98.63	96.73	yes
ID98	FFPE	220048	99.22	738	94.01	100.00	98.79	96.55	62.08	no
ID99	FFPE	2172741	98.55	7194	92.47	100.00	99.65	98.41	96.00	yes
Mean		1.34785e+06	98.63	4856	92.63	99.73	98.98	97.95	93.78
Minium		77442	86.55	738	60.40	76.31	65.25	63.25	56.72
Maximum		7799042	99.85	34614	96.97	100.00	100.00	99.82	98.77

## Sheet: Table S5
Supplementary table S5: Contingency table of clonality and panel sequencing data.
	Panel Seq. +	Panel-Seq. -	Total
Clonality +	57	18	75
Clonality -	0	3	3
Clonality not tested	38	12	50
Total	95	33	128
